# Supplementary material for: Temporal changes in ruminal microbiota composition and diversity in dairy cows supplemented with a lactobacilli-based DFM
Source: Front Vet Sci. 2025 May 16;12:1584959. doi: 10.3389/fvets.2025.1584959 (PMC12123876; doi:10.3389/fvets.2025.1584959)
Supplement: Supplementary file 2 [file Table_1.xlsx]

## Sheet: Time_DFM
Genus	Pvalues	FDR	Control	Treated	LDAscore
September 2021
UBA4334	2.7429e-06	0.00041967	115450	21034	4.67
Pediococcus	2.0088e-05	0.00093287	55858	1174.2	4.44
Fibrobacter	2.13e-05	0.00093287	161860	12646	4.87
Treponema_D	2.4389e-05	0.00093287	296250	87864	5.02
UBA1711	4.1934e-05	0.0012832	381100	143020	5.08
HOT_345	8.4432e-05	0.0018669	232220	59702	4.94
UBA7741	8.5414e-05	0.0018669	41845	136300	-4.67
XBB2008	0.00020357	0.0038114	20289	2379.2	3.95
Not_Assigned	0.00024911	0.0038114	1682600	2283600	-5.48
Sodaliphilus	0.00024911	0.0038114	213830	371360	-4.9
Eubacterium_F	0.00037866	0.0052668	17077	963.04	3.91
Pseudoramibacter	0.00053615	0.0064517	48335	120530	-4.56
Megasphaera_A_38685	0.00054818	0.0064517	8809.5	38919	-4.18
Acetobacter	0.00065116	0.0069108	9708.3	0	3.69
Acidaminococcus	0.00067753	0.0069108	7767.6	28354	-4.01
Prevotella	0.00085925	0.0082166	2579100	1926400	5.51
Parafannyhessea	0.0014297	0.011895	135880	239260	-4.71
RF16	0.0014297	0.011895	161110	42189	4.77
UBA1067	0.0014772	0.011895	9267.5	0	3.67
Ga6A1	0.0019642	0.014669	17604	5920	3.77
UBA1217	0.0020134	0.014669	57348	27232	4.18
Lancefieldella	0.00246	0.017108	26157	72969	-4.37
Sharpea	0.0055074	0.036636	279170	580710	-5.18
December 2021
CAG_791	7.4429e-08	1.1983e-05	162610	64771	4.69
RUG420	2.7397e-07	2.2055e-05	79580	31027	4.39
Eubacterium_Q	1.418e-06	7.6098e-05	31241	132830	-4.71
UBA1066	5.8097e-05	0.0023384	125260	55089	4.55
Ruminococcus_C_59129	7.5174e-05	0.0024206	10498	40861	-4.18
Selenomonas_A	0.00015931	0.0042749	16715	78979	-4.49
Bifidobacterium_388775	0.00039536	0.0090932	205210	80081	4.8
CAG_273	0.00049217	0.0099049	68644	27887	4.31
CAG_269	0.00096685	0.016307	157250	95376	4.49
Treponema_D	0.0010381	0.016307	143630	245860	-4.71
HOT_345	0.0011141	0.016307	162450	241500	-4.6
Paraprevotella	0.0012375	0.016604	49277	136710	-4.64
Anaerovibrio	0.0021227	0.026289	12250	33013	-4.02
Schwartzia	0.0023318	0.026816	27905	49130	-4.03
Succiniclasticum	0.0028825	0.030939	300130	460710	-4.9
43_108	0.004125	0.040121	4008.4	351.42	3.26
Ruminococcus_E	0.0042364	0.040121	493370	319600	4.94
Oribacterium	0.0050158	0.044863	30347	54840	-4.09
February 2022
RUG420	4.6489e-07	7.2057e-05	80517	30113	4.4
Limivicinus	1.5816e-05	0.00082549	104080	44678	4.47
Bacillus_P_294101	1.9066e-05	0.00082549	24296	4457	4
CAG_307	2.1303e-05	0.00082549	7967.7	38158	-4.18
Cryptobacteroides	2.7384e-05	0.0008489	510500	333190	4.95
Kandleria	4.4767e-05	0.0011565	1886.7	37216	-4.25
Oribacterium	6.4812e-05	0.0014351	79290	29912	4.39
Selenomonas_A	8.3134e-05	0.0016107	30107	132550	-4.71
SFMI01	0.00023575	0.0036758	352140	219180	4.82
Enteromonas	0.00023715	0.0036758	6781.7	25666	-3.98
Treponema_D	0.00037116	0.00523	102610	234400	-4.82
F23_D06	0.00044137	0.005701	118200	74724	4.34
RUG11894	0.00061538	0.0073373	14515	4648.4	3.69
Ga6A1	0.00081271	0.0089979	18028	36735	-3.97
UBA2810	0.001047	0.010819	1413.1	44648	-4.33
XBD2001	0.0029743	0.027118	0	10044	-3.7
Parafannyhessea	0.0029743	0.027118	0	30855	-4.19
UBA9732	0.0034455	0.02967	15715	3347.9	3.79
Fibrobacter	0.0037046	0.030222	66628	136760	-4.54
Anaerobutyricum	0.0041703	0.03232	29856	9004.6	4.02
RUG13615	0.0045542	0.032654	13901	7789	3.49
Sodaliphilus	0.0046348	0.032654	223970	133520	4.66
Megasphaera_A_38685	0.0065786	0.044334	0	4884.5	-3.39
April 2022
Corynebacterium	1.6242e-07	2.2251e-05	0	35861	-4.25
Oceanobacillus	1.3274e-05	0.00090925	0	20629	-4.01
June 2022
Bacillus_P_294101	4.7724e-05	0.0065859	152310	788.38	4.88
Kandleria	0.00013978	0.0096448	8277	38697	-4.18
Enteromonas	0.00097254	0.036599	9710.2	29950	-4.01
Eubacterium_Q	0.0010609	0.036599	45415	98512	-4.42
September 2022
Sharpea	5.6392e-08	1.0376e-05	52820	257700	-5.01
Bacillus_P_294101	3.5933e-07	3.3059e-05	9353.2	0	3.67
Nanosyncoccus	1.6122e-06	9.8882e-05	124110	56264	4.53
Empedobacter_790298	3.589e-06	0.00016509	491.46	9068.4	-3.63
Acetobacter	4.9475e-06	0.00018207	5778.1	196.16	3.45
UBA2834	1.6291e-05	0.00049959	61756	23239	4.28
Parafannyhessea	4.4287e-05	0.0011641	14024	32710	-3.97
Intestinibaculum	0.00010291	0.002367	13833	91009	-4.59
Bifidobacterium_388775	0.00011949	0.0024428	101640	265610	-4.91
UBA3636	0.00018022	0.0030902	10608	2778.8	3.59
Pseudobutyrivibrio	0.00018474	0.0030902	42512	22951	3.99
Fibrobacter	0.00071297	0.010932	502090	287600	5.03
SFMI01	0.00092798	0.013135	241600	171660	4.54
Asteroleplasma	0.0010116	0.013296	13867	24681	-3.73
Acetitomaculum	0.0013539	0.016608	18137	8695.4	3.67
Schwartzia	0.003091	0.035546	48049	25089	4.06
Limivicinus	0.0037608	0.040705	186420	142100	4.35
November 2022
NO SIGNIFICANT FEATURES
January 2023
Fructilactobacillus	1.0932e-06	0.00019788	15711	86.933	3.89
Asteroleplasma	3.1222e-06	0.00022999	16867	35307	-3.96
Butyrivibrio_A_168226	3.976e-06	0.00022999	80471	29352	4.41
Saccharofermentans	5.0827e-06	0.00022999	153310	84108	4.54
Ga6A1	7.2732e-06	0.00026329	139530	65678	4.57
Prevotella	0.00021379	0.0064492	2875500	3271400	-5.3
C_53	0.00051841	0.013405	12447	1837.7	3.72
Not_Assigned	0.00089028	0.020143	1508500	1220700	5.16
UBA6398	0.0012614	0.025368	28098	13735	3.86
JC017	0.0018926	0.032177	13768	5252.9	3.63
Pseudobutyrivibrio	0.0019555	0.032177	57654	34946	4.06
Treponema_D	0.0021379	0.032246	262640	201590	4.48
CAG_791	0.002326	0.032385	84892	115930	-4.19

## Sheet: Time
Genus	Pvalues	FDR	September 2021	December 2021	February 2022	April 2022	June 2022	September 2022	November 2022	January 2023	LDAscore
Nanosyncoccus	1.3074e-44	3.8046e-42	43321	272750	251160	172560	86252	90483	143440	141270	5.06
Limosilactobacillus	1.0844e-43	1.5778e-41	0	50426	192.99	0	0	0	0	802.77	4.4
Bacillus_P_294101	1.1527e-39	1.1181e-37	2713.7	39949	14110	929.82	71086	5314.1	20838	844.9	4.55
Eubacterium_T	2.3064e-39	1.6779e-37	61320	864.38	2182.3	841.89	726.55	1082.4	0	1077.6	4.49
Sharpea	2.0824e-37	1.212e-35	382420	13928	49819	3849.9	78008	134180	79933	117960	5.28
Pseudoramibacter	2.4944e-36	1.2098e-34	79083	1997.5	1754	2082.1	1401.7	753.34	0	1237.8	4.6
Selenomonas_A	3.8294e-36	1.5919e-34	20250	41313	65366	64561	83439	156200	201840	185550	4.96
Succiniclasticum	1.4946e-35	5.4365e-34	228340	322510	443800	678750	676560	520870	478700	409250	5.35
Nanoperiomorbus	3.8786e-35	1.2541e-33	29250	0	0	0	0	0	0	0	4.17
UBA1067	1.403e-34	4.0827e-33	14948	54122	106030	98113	40350	142440	198400	99583	4.96
Tractidigestivibacter	2.0628e-34	5.457e-33	54874	0	446.55	3980.7	752.3	598.62	68.986	636.25	4.44
Catenibacterium	3.8034e-34	9.2233e-33	62912	0	632.62	658.87	0	232.64	0	0	4.5
Acetobacter	1.0975e-33	2.4568e-32	4353.6	23.401	666.42	0	13700	3684	2997.4	670.01	3.84
Anaerovibrio	2.0304e-33	4.2203e-32	3341.7	23935	41748	19423	34442	40039	56050	66515	4.5
RUG420	5.2349e-33	1.0156e-31	208180	49257	47755	71505	36101	26535	20959	41504	4.97
Intestinibaculum	7.1675e-32	1.3036e-30	387340	5812.8	18950	1182.4	31183	45083	15192	48068	5.29
Limivicinus	1.23e-31	2.1054e-30	63300	133770	63118	41785	93147	148700	143000	142630	4.73
Ga6A1	3.1968e-31	5.1681e-30	14914	25327	26266	42409	54504	52592	68643	95641	4.61
CAG_793	4.9571e-31	7.5921e-30	52589	29164	3266.4	1727.6	55808	55843	41298	51515	4.43
Parafannyhessea	7.5411e-31	1.0972e-29	172550	7374.5	21614	2781.8	33450	21659	16060	35955	4.93
Lancefieldella	1.7279e-30	2.3943e-29	47500	0	272.92	393.49	547.26	366.55	96.819	885.66	4.38
Empedobacter_790298	4.3081e-30	5.6984e-29	63.249	0	0	0	0	3926.9	0	0	3.29
Cryptobacteroides	4.551e-30	5.7581e-29	155710	368360	435100	366180	196650	205520	267840	259290	5.15
Fructilactobacillus	6.4869e-29	7.8653e-28	0	0	0	0	0	0	0	7251.9	3.56
Kandleria	7.3313e-29	8.5336e-28	1882.5	25863	19376	979.48	19997	2099.6	32873	43996	4.33
Fibrobacter	8.6453e-29	9.6761e-28	99455	93075	123430	162800	185770	384430	257920	228350	5.16
Centipeda	2.8953e-28	3.1205e-27	322.11	839.86	652.72	494.85	2816.1	5701.2	6829.2	13139	3.81
RUG023	3.858e-28	4.0096e-27	14245	180.45	810.15	2930.8	696.47	972.22	153.3	82.386	3.85
Desulfovibrio_R_446353	4.7539e-28	4.6286e-27	10325	4559.6	22110	26387	7578.7	22651	20261	20707	4.04
Selenomonas_B_42753	4.7718e-28	4.6286e-27	500.61	921.44	2393.9	149.07	5429.9	13825	33860	28384	4.23
Bilifractor	6.3174e-28	5.9302e-27	133600	4989.1	5880	4332.9	32207	19059	15968	20154	4.81
Dialister	1.9463e-27	1.7699e-26	40331	0	0	456.74	0	0	0	0	4.3
UBA6382	2.5854e-27	2.2798e-26	18898	459.93	1095.6	3019.3	675.95	370.54	254.92	0	3.98
Lentilactobacillus	3.6528e-27	3.1264e-26	0	206.77	0	0	419.15	444.14	19066	128.17	3.98
JC017	3.0732e-26	2.5552e-25	63.821	1576.6	62.61	400.51	13.417	156.93	1457.2	9036.4	3.65
CAG_314	7.9179e-26	6.4003e-25	928.68	262.51	722.9	177.59	1495	5722.4	2561.2	5628	3.44
Pseudoscardovia	3.5342e-25	2.7796e-24	79201	0	4323.4	0	14828	8506.9	3077.8	2369.6	4.6
UBA1732	8.5144e-25	6.5203e-24	173.6	887.36	1095.2	344.57	830.78	5113.4	6810.3	3508	3.52
Absicoccus	1.7474e-24	1.3038e-23	77459	5903	3219.5	851.04	1908.4	2123.4	314.41	3032.5	4.59
Pseudobutyrivibrio	2.2589e-24	1.6433e-23	2435.5	24979	32025	39035	21198	32427	40822	42780	4.3
Lachnobacterium	9.6591e-24	6.8556e-23	191.69	0	0	17782	9788.8	10230	8398.2	16827	3.95
UBA2810	5.3665e-23	3.7182e-22	57404	33247	18887	241220	564360	196520	145900	29664	5.44
Pediococcus	1.536e-22	1.0395e-21	24108	2597.5	9573.6	175.94	0	29.671	9836.5	0	4.08
CAG_791	1.7906e-22	1.1843e-21	346100	105420	72926	54569	98700	84729	79400	93497	5.16
RUG13615	4.44e-22	2.8712e-21	5031.8	11872	10384	10309	2508.6	3779.9	2156.4	3761.5	3.69
UBA7741	4.8885e-22	3.0925e-21	86858	11638	6915.8	3660.3	8322.1	1728.4	2298.9	5727.9	4.63
Eubacterium_F	5.0877e-22	3.15e-21	10426	15256	11977	12229	17266	29307	27994	40373	4.18
UBA946	5.9212e-22	3.5897e-21	526.69	1202.7	1096.1	1773.4	694.21	8149.1	3855.3	8383.3	3.59
UBA2813	1.1941e-21	7.0916e-21	12138	32596	4478.5	2334.4	12578	27561	29962	14586	4.18
Oceanobacillus	2.7343e-21	1.5913e-20	5036.5	10005	720.67	9170.7	4395.2	0	0	0	3.7
RF16	3.9425e-21	2.2495e-20	91958	286850	237950	407770	240320	233180	285930	191800	5.2
Ruminococcus_C_59129	6.5497e-21	3.6653e-20	42117	28481	28657	40704	81372	64807	62776	85995	4.46
Butyrivibrio_A_168226	4.2742e-20	2.3468e-19	11306	42533	41455	60722	28830	44866	31075	57180	4.39
Megasphaera_A_38685	8.121e-20	4.3763e-19	23040	2753.6	3696.5	388.64	0	2272	212.44	8099.9	4.06
RUG472	1.0508e-19	5.5599e-19	0	2012	0	1152.1	4385.7	7115.4	8277.4	9071.5	3.66
UBA1066	1.5155e-19	7.8751e-19	29030	74928	66266	45593	20571	30552	31937	46396	4.43
Zag111	1.6452e-19	8.3993e-19	582.7	8712.2	19488	3696.3	2835.7	11040	23267	16209	4.05
Methanobrevibacter_D_1148	1.7389e-19	8.7247e-19	0	0	0	0	0	4692.6	2189.8	0	3.37
G11	1.8867e-19	9.3057e-19	6866.5	17214	31382	27437	14866	26402	29804	33468	4.12
Ruminococcus_D	5.2071e-19	2.5254e-18	20805	9349.3	28554	25322	42448	39461	32780	49189	4.3
HUN007	5.5988e-19	2.6709e-18	5360.1	11410	22212	21057	25828	22700	34938	38591	4.22
Schwartzia	7.3917e-19	3.4693e-18	15227	33402	44348	32015	36361	35142	41943	66452	4.41
Kordiimonas_482971	1.262e-18	5.8294e-18	3132.5	16220	6482.4	6124.8	0	1230	853.76	317.76	3.91
Oribacterium	3.2297e-18	1.4685e-17	7102.8	41089	52693	38432	29245	43635	39162	50388	4.36
UBA1213	3.6908e-18	1.6524e-17	6224.4	62289	53732	106830	39305	30181	42026	26448	4.7
Bulleidia	1.5207e-17	6.705e-17	48078	16576	18935	10524	7617.6	5265.7	4537.1	9555.8	4.34
Eubacterium_O_258268	1.6546e-17	7.1862e-17	761.07	9049.6	9014.7	2173.4	822.24	1273.8	1638.7	3056.7	3.62
Acetitomaculum	2.4028e-17	1.0282e-16	1237	5863.3	10708	1485.5	5472.4	13311	10235	15215	3.84
CAG_307	2.8274e-17	1.1924e-16	13894	12145	23504	9395.4	9743	19120	19623	34442	4.1
Acidaminococcus	8.2789e-17	3.4417e-16	16897	112.78	1785.2	1268.3	5344.3	1741.4	474.33	157.68	3.92
XBD2001	9.3897e-17	3.8484e-16	82654	4201.3	5152.4	7114.2	40649	12018	6563.8	6871	4.59
Caldibacillus_295372	1.0794e-16	4.3626e-16	5037.8	8076.1	0	181.2	0	0	448.97	0	3.61
Faecousia	2.1921e-16	8.7383e-16	4595.4	8407.3	1397.8	8272.5	6435.5	15808	11894	17268	3.9
Onthomonas	3.2456e-16	1.2763e-15	1679.9	24622	9602.4	2345.6	1526.6	10601	14333	14461	4.06
HOT_345	3.6148e-16	1.4025e-15	119960	171620	293580	202790	110440	173470	170110	196830	4.96
Streptococcus	3.968e-16	1.5193e-15	11031	17346	7833.8	6137	6833.3	1638.2	17280	18499	3.93
Saccharofermentans	5.7672e-16	2.1796e-15	57518	89699	83536	95025	126300	117860	99658	117250	4.54
Limimorpha	8.7024e-16	3.2467e-15	10838	57239	85490	46611	22096	27597	46244	34297	4.57
CAG_273	1.3585e-15	5.0043e-15	4309.7	40448	15949	11248	4230.7	3614.4	7019.6	6003	4.27
Ruminobacter	1.5172e-15	5.5187e-15	396.69	4719.4	17306	30944	11694	22971	43748	15005	4.34
Hornefia	2.2655e-15	8.1392e-15	19383	8957.7	4922.7	1273.4	2554.5	5219.3	2882.8	5670.7	3.96
UBA9732	3.6824e-15	1.3068e-14	2491.5	12061	11380	12137	719.38	1796.4	2651	1415.7	3.76
SFMI01	6.2367e-15	2.1866e-14	102360	187470	251910	235780	150970	198430	181330	220750	4.87
Bifidobacterium_388775	7.1503e-15	2.4771e-14	87915	119120	50065	41133	33448	159480	127840	53501	4.8
Anaeroplasma	1.0748e-14	3.6795e-14	17701	21401	18357	14471	7174.9	15122	19462	36383	4.16
Corynebacterium	1.5948e-14	5.3964e-14	1046.4	8925.9	1428.7	14104	409.73	825.33	822.26	621.54	3.84
UBA1394	1.575e-13	5.268e-13	31855	10056	10015	13395	19640	38062	18689	27936	4.15
Ruminococcus_E	1.7642e-13	5.834e-13	142380	352270	406570	241560	264250	210020	196180	170520	5.12
NK4A144	2.7712e-13	9.0609e-13	1423.9	5517	5314.7	1599.5	2979.6	9065.5	4237.4	12024	3.72
Not_Assigned	4.6338e-13	1.4983e-12	2000600	1442500	1332600	1384800	1292700	1415200	1368800	1421100	5.55
Asteroleplasma	5.8056e-13	1.8565e-12	18722	14116	11918	5144.7	19361	17126	19924	23010	3.95
Paraprevotella	7.3912e-13	2.3379e-12	40760	104920	124820	90250	93639	92760	117730	85736	4.62
Onthenecus	1.194e-12	3.7362e-12	1089.9	392.69	0	0	2784.3	6949.8	3841.4	2063.7	3.54
Succinivibrio	1.5143e-12	4.688e-12	1372.5	7361.9	6953.8	21631	8386.4	5635.8	13769	6345.9	4.01
Prevotella	1.5975e-12	4.8934e-12	2279700	3093000	3110200	3124100	3086800	2844600	2992600	3023800	5.63
UBA3206	2.1138e-12	6.4076e-12	145.01	866.37	1115.1	2535.8	222.12	754.71	3305.2	4898.5	3.38
UBA1711	3.4703e-12	1.0411e-11	253130	224000	248990	168870	282040	271430	180560	149700	4.82
UMGS1994	4.8642e-12	1.4444e-11	10984	32997	32391	41898	11695	18210	18974	31179	4.19
UBA6398	6.9612e-12	2.0462e-11	55830	26760	18583	26527	21231	21680	20308	24042	4.27
Rifleibacterium	2.1998e-11	6.4013e-11	246.1	408.98	481.54	49.729	301.13	1558.7	98.625	194.46	2.88
CAG_269	4.2811e-11	1.2335e-10	62095	118220	43593	60150	82090	65868	77508	79542	4.57
Hallerella	4.35e-11	1.241e-10	10872	5580.9	4413.9	3553.2	31496	13414	8693.8	12306	4.15
Coprococcus_A_187866	5.1746e-11	1.462e-10	6076.4	533.23	536.81	595.71	1386.8	2277.2	2380.8	2213.6	3.44
Eubacterium_G	1.2688e-10	3.5501e-10	0	11259	5733.8	1885.1	0	0	0	574.32	3.75
Stomatobaculum	1.6816e-10	4.6605e-10	0	409.57	2446	4453	3996.5	7407.4	2966	3227.8	3.57
Sodaliphilus	3.0793e-10	8.4536e-10	302300	294890	210240	192850	192580	223280	169340	240500	4.82
Eubacterium_S	3.8369e-10	1.0435e-09	0	3536	5271.2	3648.4	5160.8	8067.2	11044	3241.5	3.74
Lactobacillus	5.7361e-10	1.5456e-09	306.41	3564.5	196.21	176.51	45.369	338.5	0	2678.5	3.25
F23_D06	5.8093e-10	1.5509e-09	24032	67597	95043	36138	32961	41675	48979	51005	4.55
CAG_964	9.158e-10	2.4227e-09	2718.2	25360	18142	21602	4324.3	8347.7	2986	2194.4	4.06
RUG11894	1.4452e-09	3.7888e-09	1048	8365.6	9170.8	7858.5	4227.2	4745.7	4762.9	6015.2	3.61
UBA4951	1.8487e-09	4.8032e-09	2648.7	2475.4	2428.2	1435.6	4128.6	4284.9	5811.3	6317.4	3.39
UBA3830	2.1028e-09	5.4152e-09	0	314.68	1307.5	2813.9	759.98	4492.4	5188.8	3347.3	3.41
Weimeria	3.3769e-09	8.62e-09	21761	2198.9	3867.9	13409	43391	11903	5319.9	13065	4.31
FD2005	4.7673e-09	1.2063e-08	117.92	748.87	0	1275.8	6332.2	4744.2	2250.7	1691.3	3.5
UBA2834	1.6813e-08	4.2177e-08	34030	84143	76610	49341	66277	50269	57289	47619	4.4
Campylobacter_B	2.4874e-08	6.1865e-08	182.62	206.64	280.42	55.885	676.81	979.28	1224.9	979.91	2.77
Ruminococcus_C_58660	2.6055e-08	6.4253e-08	2101.9	1296.6	780.2	3321.1	481.72	4050.3	993.74	5243	3.38
Porcincola	3.4669e-08	8.4778e-08	21034	3389.5	1960.3	3295.2	1372.3	1548.8	1333.1	2746.6	3.99
Anaerobutyricum	3.7012e-08	8.9754e-08	13847	26383	24466	16676	23282	20653	20384	27415	3.83
Succinimonas	4.4403e-08	1.0679e-07	0	357.1	1352.4	6307.4	2449.5	958.77	3066.8	2200.1	3.5
UBA3636	6.8238e-08	1.6276e-07	1104	3549.9	7985.3	5262.7	2469.6	7625.5	7051.7	3764.9	3.54
UBA1367	7.7903e-08	1.8431e-07	13263	1964	2067.3	2802.1	1016.8	475.61	1841.3	2620.7	3.81
RUG762	9.6881e-08	2.2736e-07	0	437.14	3379.8	13211	0	752.99	2340.6	594.11	3.82
Lachnospira	1.4069e-07	3.2752e-07	20586	23427	28440	42813	34092	7758.4	10229	19375	4.24
ER4	1.4651e-07	3.3838e-07	7036.6	1853.6	372.38	0	0	276.64	0	0	3.55
Ligilactobacillus	1.7389e-07	3.9567e-07	0	1574.6	0	0	0	0	0	0	2.9
UBA1436	1.7404e-07	3.9567e-07	1443.1	5961.3	1470.1	1397.2	1239.1	6844.3	2891.1	2126.5	3.45
CAG_1252	1.9562e-07	4.4128e-07	643.23	441.03	1748.1	370.91	340.18	1108.8	3704.2	623.61	3.23
CAG_177	1.9795e-07	4.4309e-07	109.5	5477.8	1157.7	1843.2	1150.2	2921.4	1950.7	4260.4	3.43
Clostridium_R	2.0216e-07	4.4908e-07	6672.8	7759.7	7063.9	12015	13034	12662	10428	7731.5	3.5
Bruticola	2.0597e-07	4.5408e-07	4206.5	4294	3086.8	3934.3	11053	10879	6945	3411.9	3.6
Limenecus	2.2348e-07	4.8896e-07	720.33	4063.8	2452.9	1627.9	336.43	2541.5	4724.7	2816.3	3.34
CAG_83	3.2928e-07	7.1508e-07	442.86	9334.8	7143.9	7327.5	602.99	2298.7	1449	1610.6	3.65
C_53	5.9043e-07	1.2727e-06	1124.5	3968.5	3962.3	4557.6	4005.7	6568.2	5905.7	9632	3.63
CAG_632	8.8835e-07	1.9008e-06	1368.7	1338.9	1787.9	8395.8	9763.9	8165.3	4924.9	3716.1	3.62
Mitsuokella	1.1449e-06	2.4318e-06	6671.2	187.74	0	3059	3632.8	8269.9	1797.4	2141.1	3.62
UBA1179	1.1607e-06	2.4477e-06	17777	14476	8590.5	4024.5	3548.6	9209.5	7855.1	5818.2	3.85
51_20	1.831e-06	3.8333e-06	2386.5	275.64	160.33	0	0	1153.2	0	0	3.08
Ornithinibacillus_287146	1.9093e-06	3.9687e-06	0	480.87	0	161.66	0	0	0	0	2.38
Suttonella	2.3847e-06	4.9216e-06	2906.5	1701.1	926.2	85.078	117.48	108.28	160.27	892.5	3.15
Alloprevotella	2.4887e-06	5.1001e-06	2032.8	102.51	42.159	136.97	1290.6	332.22	259.72	232.37	3
43_108	3.9779e-06	8.0948e-06	0	2598.2	345.42	1683	0	87.856	565.75	105.56	3.11
CACZYB01	5.6483e-06	1.1414e-05	74.904	54.07	58.281	492.91	555.14	1063.4	506.66	709.81	2.7
UBA6857	6.3067e-06	1.2657e-05	1486.9	9465	6137.5	7400.2	1582.6	2583	2094.7	3578.4	3.6
Catonella	8.2174e-06	1.6378e-05	451.38	0	0	0	196.16	1353.9	551.18	940.64	2.83
Treponema_D	9.5405e-06	1.8886e-05	197330	223700	185470	239840	190580	219370	244800	250690	4.51
Enteromonas	1.0219e-05	2.0093e-05	35868	23000	17018	11971	20423	11760	16801	14975	4.08
UBA9715	1.5172e-05	2.9631e-05	20981	21823	29141	14085	14401	20588	19339	22813	3.88
Anaerofilum_73741	1.5982e-05	3.1006e-05	243.75	3771.6	2522.4	1275.3	1131.5	2344.7	996.79	1558.4	3.25
RUG592	2.3517e-05	4.5321e-05	11956	22181	25029	26612	7865.6	12274	8496	5886.3	4.02
RUG521	2.508e-05	4.8016e-05	272.96	2966.9	3234.2	2601.9	1509.3	2180.4	2498.9	1777.1	3.17
Bin106	3.5649e-05	6.7804e-05	618.54	1017.3	229.13	0	0	207.37	0	125.6	2.71
PeH17	3.6824e-05	6.9582e-05	2047.6	965.64	4569.2	792.95	224.41	1442.7	968.35	2266.3	3.34
BICA1_8	4.053e-05	7.6092e-05	117.7	1873.8	62.4	0	0	0	164.59	0	2.97
UBA1258	4.4949e-05	8.3847e-05	0	4711	7201	2210.4	4566.3	2646.5	4047.9	4947.5	3.56
Eubacterium_Q	5.5308e-05	0.00010251	80738	80405	51234	48831	81021	72479	48832	75824	4.21
RUG721	5.5812e-05	0.00010279	1960.7	1083.4	3546.3	5434.5	1000.7	659.49	2074.6	4087.1	3.38
UBA4285	6.0671e-05	0.00011104	6138.2	785.64	1135.3	1119.2	2358.7	2379.3	2950.7	2509	3.43
Weissella_A_338544	6.9128e-05	0.00012573	6030.6	1641.2	712.03	66.939	0	728.4	1949.8	195.9	3.48
Enterenecus	7.0632e-05	0.00012766	11650	5526.6	5198.1	3616.7	3079.3	6796.5	4857	6697.1	3.63
Duodenibacillus	7.1755e-05	0.00012889	0	2592.6	1335	866.93	0	153.76	912.29	2085.9	3.11
Staphylococcus	8.8811e-05	0.00015855	929.1	0	0	0	0	101.27	0	0	2.67
RUG410	0.00010372	0.00018404	407.64	276.67	120.5	148.45	83.642	1501.6	64.221	404.81	2.86
UBA2903	0.00011388	0.00020084	0	0	159.2	42.144	27.459	529.74	106.86	32.993	2.42
UBA1259	0.00011847	0.00020767	1302.9	79.436	0	0	1038.6	774.47	1888.6	385.77	2.98
Egerieousia	0.00014766	0.0002573	3217.6	7390	4617.2	6054.9	3099.9	2288.5	3155.1	2531.5	3.41
RUG12438	0.00017291	0.00029951	3719.7	6783.7	9917.6	14022	4104	3292.2	3310.2	2949.8	3.74
Pyramidobacter	0.00019808	0.00034107	0	0	173.79	1009.5	624.99	253.85	1023.8	592.69	2.71
UBA737	0.00020901	0.00035777	9746	12477	17048	9935.4	8476.5	10957	10236	5141.1	3.77
CAG_41	0.00030551	0.00051991	73.784	745.33	0	0	462.4	991.09	2095	1462.7	3.02
Ruminiclostridium_E	0.00036503	0.00061758	188.83	3233.4	5022.1	4465.1	3461.5	3342.1	4097.6	4346.2	3.38
Fimenecus	0.00043298	0.00072831	240.58	438.15	176.12	874.91	158.58	1764.6	329.39	1034.2	2.91
Flexilinea	0.00060781	0.0010165	0	340.01	944.47	266.12	90.126	29.422	74.466	538.08	2.68
Eubacterium_I	0.00062734	0.0010432	1739.9	314.04	224.3	0	226.22	426.16	528.4	1962.6	2.99
UBA636	0.00064341	0.0010638	3251.6	4850.5	8216.1	7120.1	8165.1	6292.9	4985	7325.6	3.4
Bact_19	0.00069906	0.0011493	154.81	1538.1	1329.5	1229.4	413.04	617.51	2347.8	1304.4	3.04
UBA2730	0.00078584	0.0012847	771.2	0	0	0	0	478.91	0	0	2.59
RUG14515	0.0011938	0.0019408	6117.1	6826.8	7846.6	4039.3	3561.6	5921	5318.2	6426.5	3.33
UBA1407	0.0015016	0.0024276	0	0	0	0	0	142.15	0	43.658	1.86
Shuttleworthia	0.0019788	0.0031814	1719.1	2851.8	602.5	0	0	2469.4	826.59	2181.2	3.15
Caproiciproducens	0.0020956	0.0033462	0	0	0	0	0	0	0	214.9	2.04
WQSK01	0.0021043	0.0033462	0	936.57	743.17	145.29	0	0	61.53	17.039	2.67
UBA4334	0.0021272	0.0033642	70179	72789	75046	80572	90719	65851	83165	77296	4.09
UBA2450	0.0022177	0.0034883	1716.4	927.15	3370.9	1351.2	1805.5	2363.5	4841.8	2739.4	3.29
Avispirillum	0.0027464	0.0042968	0	360.57	622.86	435.74	640.83	1305.8	1991.2	1180.2	3
UBA3789	0.0029456	0.0045838	145.53	0	0	0	0	0	511.46	468.48	2.41
Blautia_A_141781	0.0033065	0.005118	293.16	505.18	361.11	456.84	723.44	1340.3	287.64	197.8	2.76
UBA7173	0.0036942	0.0056879	0	1428.9	682.9	1889.4	626.12	142.52	121.74	0	2.98
RUG13077	0.0042869	0.0065657	227.62	831.92	1734	768.44	464.68	1085.1	1798.9	1183.2	2.9
Agrobacterium	0.0044792	0.0068243	376.65	0	66.506	0	0	0	0	0	2.28
Massilioclostridium	0.0057625	0.0087337	3187.6	5507.7	7385.2	4549.2	1309	1794.7	291.7	451.03	3.55
Virgibacillus_E_287324	0.0066004	0.0099519	1070.9	0	0	0	1966.1	0	0	0	2.99
Fluviibacter	0.0066863	0.010029	0	62.378	0	508.67	0	178.9	33.616	0	2.41
Ornithospirochaeta	0.0069074	0.010308	517.22	957.66	165.58	77.331	150.42	265.75	846.07	163.4	2.64
Mogibacterium	0.0073795	0.010956	3714.8	4351.8	6840.8	881.91	1301.6	1690.6	4861	2866.9	3.47
Xenobium	0.0078014	0.011524	79.638	722.45	693.49	246.54	1612.9	1012.4	435.27	703.95	2.89
Enterousia	0.0082666	0.012149	0	0	0	0	0	305.84	56.657	179.82	2.19
WRMH01	0.0088025	0.012872	926.24	4546.6	6506.4	6846.3	1740.2	3289.5	4429.9	4181.1	3.47
Fretibacterium	0.011403	0.016591	0	0	912.36	273.8	139.32	0	121.74	358.63	2.66
JAACSU01	0.011781	0.017056	49.996	0	154.98	0	25.819	164.68	199.21	98.679	2
Denitrobacterium	0.01316	0.018958	598.27	1232.2	0	195.11	56.354	144.24	216.44	46.732	2.79
Ottowia_589937	0.014812	0.021194	17.293	0	78.794	0	29.822	44.026	0	226.15	2.06
Dysosmobacter	0.014858	0.021194	0	0	0	102.26	232.35	186.04	0	185.59	2.07
DUPH01	0.019918	0.028274	225.6	958.96	2009.9	759.87	323.23	658.04	947.32	511.56	2.95
CAG_313	0.021094	0.029798	659.95	1121.2	902.26	229.6	24.916	452.92	669.7	374.21	2.74
GWC1_27_15	0.022289	0.031241	0	801.28	198.3	388.96	0	0	0	20.586	2.6
CAG_274	0.02233	0.031241	0	0	0	194.48	67.964	471.82	574.85	596.56	2.48
Bacillus_J	0.022448	0.031256	0	1161.5	0	283.83	5389.2	113.48	294.86	1005.5	3.43
UBA1248	0.026908	0.037287	737.68	1059.4	232.77	409.8	0	434.99	71.278	622.04	2.72
Clostridium_N_167941	0.027857	0.038418	0	0	804.03	0	0	70.408	422.03	441.73	2.61
UBA2253	0.029173	0.040044	0	113.93	245.79	186.48	0	0	46.161	171.77	2.09
UBA1217	0.036326	0.049425	39527	27117	31371	29803	24041	23143	24042	22595	3.93
Lacrimispora	0.036687	0.049425	0	0	0	0	19114	0	0	0	3.98
Butyrivibrio_A_180067	0.036687	0.049425	0	0	0	0	0	0	0	154.46	1.89
Anaerocolumna	0.036687	0.049425	0	0	0	0	3888.2	0	0	0	3.29
Comamonas_F_589250	0.042181	0.056306	0	0	0	0	0	0	145.89	0	1.87
2011_GWC2_44_17	0.042181	0.056306	0	0	0	0	0	0	214.55	0	2.03
Slackia_A	0.046245	0.061449	151.68	468.91	0	0	0	0	0	0	2.37
Agathobacter_164119	0.048133	0.063379	0	0	978.61	0	0	0	0	0	2.69
DTU089	0.048133	0.063379	0	0	0	223.96	0	0	0	0	2.05
Copromorpha	0.055722	0.073041	9291	8394.5	10880	7641.9	3687.4	7547.9	6573.2	9545	3.56
Stercorousia	0.05802	0.075712	0	0	156.23	0	0	316.1	0	323.47	2.21
Berryella	0.060006	0.077954	45.189	0	0	0	0	0	177.49	585.5	2.47
Coprosoma	0.060698	0.078503	0	0	148.85	0	0	0	344.61	255.1	2.24
Caviibacter	0.062358	0.080293	85.787	0	510.21	0	269.51	0	0	0	2.41
RUG11194	0.063886	0.081898	116.8	214.4	709.95	385.96	0	171.68	172.36	319.1	2.55
CAG_488	0.065889	0.084095	209.38	0	62.762	356.89	265.13	723.18	68.986	321.58	2.56
CAG_605	0.072044	0.091549	0	441.27	0	55.448	74.037	0	0	49.795	2.35
Xanthomonas_A_614439	0.076417	0.096265	198.17	0	0	0	0	0	0	0	2
S5_A14a	0.076417	0.096265	673.47	0	0	0	0	0	0	0	2.53
UBA3207	0.077864	0.097666	676.18	1087.4	392.91	108.33	256.53	1477.6	1184.8	1330.3	2.84
Methanosphaera	0.081979	0.10239	0	0	0	0	0	334.63	142.21	0	2.23
Brevibacillus_D	0.084561	0.10427	0	142.2	0	0	0	0	0	0	1.86
Mammaliicoccus_319276	0.084561	0.10427	0	192.21	0	0	0	0	0	0	1.99
MARSEILLE_P3954	0.084561	0.10427	0	193.01	0	0	0	0	0	0	1.99
RUG350	0.086383	0.10606	0	430.54	83.868	457.73	0	0	0	0	2.36
Malacoplasma_A_271179	0.088031	0.10763	2095.3	1394.6	2007.4	2454.7	228.79	414.33	720.42	908.27	3.05
Kroppenstedtia_A	0.094077	0.11455	150.56	296.67	35.777	0	14728	0	134.9	0	3.87
Onthovivens	0.1059	0.12841	0	341.14	224.62	41.512	182.44	191.01	236.87	389.56	2.29
UBA6984	0.11165	0.13482	0	341.47	262.81	970.49	84.807	1105.5	732.18	532.37	2.74
XBB2008	0.11364	0.13664	15542	21817	18213	15521	17822	17943	14981	19529	3.53
Eubacterium_R	0.11891	0.1424	3996.6	4774.8	4745.3	5757.8	4921	6853.5	3128.9	3147.3	3.27
Fusobacterium_C	0.14051	0.16758	329.61	302.61	2395.5	254.8	585.41	0	0	25.559	3.08
Mailhella	0.14193	0.16858	0	21.31	406.87	0	0	106.19	182.03	206.13	2.31
Pelospora	0.14365	0.16992	0	0	0	0	0	60.996	0	34.927	1.5
RFPC01	0.14736	0.17361	0	0	53.613	0	15.19	40.588	266.04	0	2.13
UBA9959	0.15103	0.17721	0	0	0	31.199	0	42.174	0	0	1.34
RUG11690	0.16317	0.1907	0	0	436.03	345.74	0	0	0	0	2.34
UBA1195	0.16986	0.19771	0	137.85	652.25	141.62	0	0	0	51.777	2.51
Catenisphaera	0.1719	0.1993	348.52	1138.3	332	701.25	182.38	132	616.43	578.49	2.7
RUG658	0.18584	0.2146	266.51	454.45	0	0	0	30.184	251.37	726.26	2.56
CACXMZ01	0.18997	0.2185	0	0	182.01	0	0	80.714	0	103.71	1.96
Desulfobulbus_A_451156	0.2009	0.23016	1226.7	307.18	726.02	0	212.52	308.55	727.03	405.34	2.79
Acinetobacter	0.23382	0.26683	299.98	297.65	62.61	0	0	457.16	87.568	381.69	2.36
Methanobrevibacter_A	0.27253	0.30979	318.09	212.41	477.1	0	379.67	32.739	288.71	51.375	2.38
DSXL01	0.30797	0.34742	287.88	96.274	564.8	70.905	118.01	69.337	274.03	117.24	2.4
UBA6985	0.30803	0.34742	60.562	0	0	0	34.883	101.62	0	0	1.71
UBA4292	0.31128	0.34974	0	67.246	369.85	416.85	538.12	242.56	585.69	277.94	2.47
RUG754	0.34701	0.38839	0	520.42	466.63	0	0	252.46	305.52	82.992	2.42
Porphyromonas_A_859426	0.35112	0.39147	23.602	41.803	87.085	0	0	0	0	0	1.65
Aphodomorpha	0.35725	0.39679	0	386.09	0	0	0	341.37	517.36	109.97	2.41
RUG11420	0.37089	0.40916	49.996	1363	599.77	1032.9	348.11	336.37	772.86	597.14	2.82
Caecibacter	0.3712	0.40916	271.5	0	0	71.048	0	108.81	0	0	2.14
CAG_873	0.38278	0.42033	0	1876.5	448.48	3225.5	0	44.812	0	0	3.21
WRAI01	0.49697	0.53962	0	0	0	0	0	33.952	0	34.956	1.27
Thermoactinomyces_A	0.49697	0.53962	0	0	0	0	628.74	0	74.987	0	2.5
Achromobacter	0.49697	0.53962	0	0	0	0	0	0	51.533	68.359	1.55
Scatocola	0.50395	0.54516	341.71	0	230.47	116.81	0	198.88	436.21	0	2.34
Turicibacter	0.50756	0.54529	0	0	0	89.76	1061	0	0	0	2.73
Mobilitalea	0.50781	0.54529	0	0	0	613.63	401.43	0	0	0	2.49
Christensenella	0.51902	0.55122	0	0	67.329	0	0	0	57.918	0	1.54
Pseudoxanthomonas_A_615336	0.51902	0.55122	0	0	75.146	0	0	0	68.538	0	1.59
CAG_417	0.51902	0.55122	0	0	374.9	0	0	0	222.76	0	2.28
WRHL01	0.52675	0.55739	715.53	401.59	251.91	126.4	130.1	242.84	269.37	504.03	2.47
JAAYDE01	0.52982	0.55861	0	0	48.818	89.416	0	0	0	0	1.66
Weizmannia	0.54632	0.56981	28.835	0	0	0	0	0	0	61.531	1.5
Sporomusa	0.54632	0.56981	216.65	0	0	0	1616	0	0	0	2.91
Aminicella	0.54632	0.56981	54.507	0	0	0	0	0	0	161.83	1.91
WQUU01	0.55597	0.57782	0	95.776	0	0	49.358	0	0	0	1.69
CAG_475	0.55856	0.57844	200.68	0	0	0	0	0	44.992	0	2.01
Rosenbergiella	0.56758	0.5857	0	64.884	0	0	0	0	61.84	0	1.52
Choladousia	0.56966	0.58576	333.92	0	0	201.71	0	0	0	0	2.23
Methylobacterium	0.57818	0.59092	0	70.422	82.877	0	0	0	0	0	1.63
Klebsiella_724518	0.57874	0.59092	0	399.06	240.34	0	0	0	0	0	2.3
SFEB01	0.66052	0.67206	2011.1	1641.1	1390.6	1214.6	1008.3	1076.6	1223	1227.7	2.7
QAMH01	0.66692	0.67621	0	218.61	0	0	0	63.851	76.651	0	2.04
CAG_288	0.67562	0.68266	65.967	0	37.213	381.11	0	0	0	0	2.28
UBA9339	0.67918	0.68388	0	89.667	135.63	0	0	30.751	29.912	38.457	1.84
Clostridium_T	0.73942	0.74197	0	0	767.68	0	1336.7	114.59	0	78.585	2.83
Rummeliibacillus	0.82803	0.82803	202.1	46.948	187.82	0	3318.2	54.118	92.759	0	3.22
